# Supplementary material for: Fabrication of a Novel CNT-COO−/Ag3PO4@AgIO4Composite with Enhanced Photocatalytic Activity under Natural Sunlight
Source: Molecules. 2023 Feb 7;28(4):1586. doi: 10.3390/molecules28041586 (PMC9967086; doi:10.3390/molecules28041586)
Supplement: Supplementary file 1 [file molecules-28-01586-s001.zip]

Archive with 1 entries (1 files):
- molecules-2156489-supplementary.pdf
